# Supplementary material for: Changes in the Plasma and Platelet Nitric Oxide Biotransformation Metabolites during Ischemic Stroke—A Dynamic Human LC/MS Metabolomic Study
Source: Antioxidants (Basel). 2022 May 12;11(5):955. doi: 10.3390/antiox11050955 (PMC9137966; doi:10.3390/antiox11050955)
Supplement: Supplementary file 1 [file antioxidants-11-00955-s001.zip]

Archive with 1 entries (1 files):
- antioxidants-1698706-supplementary.pdf
